# Supplementary material for: Differences in Atrial Remodeling in Hypertrophic Cardiomyopathy Compared to Hypertensive Heart Disease and Athletes’ Hearts
Source: J Clin Med. 2022 Feb 27;11(5):1316. doi: 10.3390/jcm11051316 (PMC8910879; doi:10.3390/jcm11051316)
Supplement: Supplementary file 1 [file jcm-11-01316-s001.zip]

Archive with 1 entries (1 files):
- jcm-1602320-supplementary.pdf
